# Supplementary material for: Gastric Serotonin Biosynthesis and Its Functional Role in L-Arginine-Induced Gastric Proton Secretion
Source: Int J Mol Sci. 2021 May 30;22(11):5881. doi: 10.3390/ijms22115881 (PMC8199169; doi:10.3390/ijms22115881)
Supplement: Supplementary file 1 [file ijms-22-05881-s001.zip]

Archive with 1 entries (1 files):
- ijms-1199251-supplementary.pdf
